# Supplementary material for: NLRP3 phosphorylation in its LRR domain critically regulates inflammasome assembly
Source: Nat Commun. 2021 Oct 6;12:5862. doi: 10.1038/s41467-021-26142-w (PMC8494922; doi:10.1038/s41467-021-26142-w)
Supplement: Supplementary file 4 — Source Data [file 41467_2021_26142_MOESM4_ESM.xlsx]

## Sheet: Fig1
Figure 1

## Sheet: Fig2
Figure 2
Figure 2a
IL-1β
			U937 NLRP3 KO
	U937		pInd		pInd-NLRP3 WT		pInd-NLRP3 R260W		pInd-NLRP3 S735A		pInd-NLRP3 S735D		pInd-NLRP3 S806A		pInd-NLRP3 S806D		pInd-NLRP3 S1035A		pInd-NLRP3 S1035D
-	21.0129	18.8297	19.5539	19.5539	22.4858	21.7476	19.5539	16.6783	12.4338	9.43505	10.4024	9.43505	10.4024	9.91464	11.9139	11.4021	18.6535	17.4715	18.0612	16.8844
LPS	16.6783	16.6783	21.0129	23.2275	39.6003	48.7735	208.343	246.639	12.9614	16.2904	19.2723	15.1501	21.1493	20.5164	16.2904	15.1501	22.2614	25.3387	34.9492	32.9821
LPS+Nig	115.181	128.212	20.2816	29.2862	291.207	218.701	191.858	222.626	95.3873	125.871	98.6527	84.7484	74.514	115.448	27.1606	17.4609	94.3823	210.168	215.499	201.721
TNF
			U937 NLRP3 KO
	U937		pInd		pInd-NLRP3 WT		pInd-NLRP3 R260W		pInd-NLRP3 S735A		pInd-NLRP3 S735D		pInd-NLRP3 S806A		pInd-NLRP3 S806D		pInd-NLRP3 S1035A		pInd-NLRP3 S1035D
-	686.594	1366.85	1067.72	721.442	504.657	504.657	660.808	686.594	712.681	756.815	593.532	652.279	765.739	774.696	783.684	801.758	816.23	863.922	816.23	661.347
LPS	5482.62	5589.21	7781.9	7216.06	4896.01	5391.57	6675.4	7619.23	7586.8	7945.39	6065.75	6754.37	8457.75	8826.81	8076.8	8424.43	5962.12	6293.35	5937.65	6109.16
Figure 2b
IL-1β
	U937 NLRP3 KO
	pInd		pInd-NLRP3 WT		pInd-NLRP3 S806A		pInd-NLRP3 S806D		pInd-NLRP3 S806E
-	77.019	70.4786	113.895	79.1721	87.6538	87.6538	109.98	81.3119	52.4091	83.4387
LPS	249.931	371.593	749.685	540.558	329.63	404.959	478.995	302.168	274.104	283.905
LPS+Nig	83.4387	93.883	6072.75	5140.69	1659.43	1560.06	173.539	188.612	763.365	608.806
IL-18
	U937 NLRP3 KO
	pInd		pInd-NLRP3 WT		pInd-NLRP3 S806A		pInd-NLRP3 S806D		pInd-NLRP3 S806E
-	39.625	39.625	55.2172	73.5886	31.8821	34.4591	39.625	40.9189	26.7399	30.5951
LPS	30.5951	29.3091	51.3058	55.2172	40.9189	22.8935	34.4591	47.4033	31.8821	22.8935
LPS+Nig	28.024	25.4568	581.264	661.753	139.438	182.361	47.4033	21.6134	81.5219	50.004
TNF
	U937 NLRP3 KO
	pInd		pInd-NLRP3 WT		pInd-NLRP3 S806A		pInd-NLRP3 S806D		pInd-NLRP3 S806E
-	309.266	307.179	232.629	286.522	264.234	244.368	360.461	373.595	286.522	272.286
LPS	5528.8	4838.95	4638.21	4356.92	4410.5	3988.64	5711.8	5345.65	4532.06	4228.71
Figure 2c
Figure 2d
	U937 NLRP3 KO
	pInd										pInd-NLRP3 WT											pInd-NLRP3 S806D
LPS	0	0	0	0	0	0	0	0	0	0	1.33333	0	1.75439	0	0	0	0	0	0	0	0	0	0	0	0	0	0	0	0	0	0
LPS+Nig	0	0	0	0	0	0	0	0	0	0	33.3333	0	3.84615	3.84615	42.8571	15.625	34.7826	26.4706	10.3448	10.5263	9.375	3.125	0	0	0	0	0	0	0	0	0
Figure 2e

## Sheet: Fig3
Figure 3
Figure 3a
IL-1β
			iBMDMs Nlrp3-/-
	iBMDMs		pInd		pInd-NLRP3 WT		pInd-NLRP3 R258W		pInd-NLRP3 S733A		pInd-NLRP3 S733D		pInd-NLRP3 S803A		pInd-NLRP3 S803D		pInd-NLRP3 S1032A		pInd-NLRP3 S1032D
-	14.2601	14.0317	13.4233	12.9677	13.0436	14.1839	13.0436	13.0436	12.9677	13.3473	16.0158	13.4993	27.2001	23.8118	22.8189	16.3732	15.9809	20.3769	14.8056	11.2941
LPS	35.3905	10.7734	13.4233	13.2714	15.4806	32.1885	331.483	330.621	14.4124	16.4752	21.3325	18.0105	38.9061	11.2293	12.8521	30.8089	14.284	13.5025	12.9821	14.7404
LPS+Nig	442.334	428.089	12.2853	12.2096	240.923	239.465	315.098	340.267	185.668	180.548	212.227	174.741	18.8641	12.3323	13.828	14.0234	254.38	203.494	184.359	198.632
TNF
			iBMDMs Nlrp3-/-
	iBMDMs		pInd		pInd-NLRP3 WT		pInd-NLRP3 R258W		pInd-NLRP3 S733A		pInd-NLRP3 S733D		pInd-NLRP3 S803A		pInd-NLRP3 S803D		pInd-NLRP3 S1032A		pInd-NLRP3 S1032D
-	135.042	113.575	109.46	73.452	69.7148	71.5786	95.3442	103.693	83.604	77.5438	79.4473	71.5786	87.6772	76.7345	75.8644	61.473	61.7478	54.1632	65.0693	66.4656
LPS	3862.4	3625.97	5389.58	5167.04	5725.9	5207.64	5559.58	5578.85	6384.66	6428.57	7999.6	9069.27	5568.34	5153.9	6965.22	6813.63	6823.15	6743.41	6525.2	6704.65
Figure 3b
IL-1β
	iBMDM Nlrp3-/-
	pInd		pInd-NLRP3 WT		pInd-NLRP3 S803A		pInd-NLRP3 S803D		pInd-NLRP3 S803E
-	7.45282	7.88859	7.88859	7.02515	8.78425	6.60564	7.88859	9.71177	9.71177	11.162
LPS+Nig	10.1874	9.24406	225.501	221.285	9.24406	8.33242	15.3657	7.88859	11.162	13.7329
LPS+ATP	13.7329	15.3657	93.5173	182.988	14.2697	15.9247	11.162	12.6817	18.2334	18.8285
TNF
	iBMDM Nlrp3-/-
	pInd		pInd-NLRP3 WT		pInd-NLRP3 S803A		pInd-NLRP3 S803D		pInd-NLRP3 S803E
-	208.243	155.851	247.364	198.597	160.547	127.958	165.256	151.168	151.168	155.851
LPS	3826.59	3868.47	2687.79	2515.56	4417.24	4166.38	4144.83	4123.32	3347.38	3347.38

## Sheet: Fig4
Figure 4
Figure 4a
IL-1β
	Nlrp3+/+		Nlrp3-/-		Nlrp3803D/+		Nlrp3S803D/S803D
-	-23.8407	-71.8516	-115.482	-90.7365	-102.629	-81.7995	-91.7286	-55.896
LPS	-5.72517	-32.8757	-17.809	-163.642	-111.53	-21.8309	-85.7733	-16.803
LPS+Nig	23376.4	19819.6	1720.53	1730.51	11543.6	13164.6	1740.49	1820.78
LPS+ATP	4562.54	6229.91	-85.7733	-43.8978	4339.53	4742.1	21.5621	-112.519
LPS+LLOMe	2401.02	2056.5	118.66	103.216	1676.37	1417.18	72.4554	36.7808
LPS+MSU	5080.4	5547.3	1793.94	1780.55	3420.58	2288.94	1874.69	1810.7
IL-18
	Nlrp3+/+		Nlrp3-/-		Nlrp3803D/+		Nlrp3S803D/S803D
-	9.83535	-6.27299	-17.7476	-4.89428	-25.9931	-24.6198	-20.4976	-7.42162
LPS	-13.6197	-2.59561	-0.985897	-15.4547	-23.2461	-0.295866	-26.2219	-17.7476
LPS+Nig	1057.65	1089.93	125.514	144.714	566.631	608.344	129.973	158.762
LPS+ATP	393.233	583.157	-7.19191	10.5269	161.86	162.572	-23.0171	-21.872
LPS+LLOMe	287.631	309.766	-19.3519	-23.704	63.3564	54.2812	-25.7642	-33.7681
LPS+MSU	408.187	477.574	138.544	142.315	257.206	241.51	158.762	167.323
TNF
	Nlrp3+/+		Nlrp3-/-		Nlrp3803D/+		Nlrp3S803D/S803D
-	319.552	281.457	297.767	303.209	276.026	262.46	292.327	311.377
LPS	6763.65	6555.24	7181.88	7628.17	7149.14	6699.33	8171.65	9425.89
Figure 4b
	Nlrp3+/+				Nlrp3S803D/+				Nlrp3S803D/S803D				Nlrp3-/-
0 min	1.05021	1.91905	1.40555	2.00645	0.600826	0.941265	0.910084	1.11535	0.739875	1.24562	0.772201	1.0712	0.773301	0.643317	1.18956	0.570207
10 min	3.09079	5.87636	4.25889	7.87456	1.14096	1.84162	1.14613	1.88079	0.845828	1.10308	0.911854	1.03416	0.848485	0.563182	1.23827	0.55325
20 min	17.7806	26.9879	23.8889	38.3968	4.40433	6.34921	5.84958	9.63483	0.823045	1.23411	0.901239	0.9562	0.797448	0.732984	1.07407	0.686342
30 min	45.6966	52.1754	48.7424	62.0274	13.6657	18.1175	19.1518	24.6804	0.855337	1.06227	0.854066	1.01258	0.741319	0.721402	1.09489	0.70898
40 min	58.7964	62.1667	60.0126	71.6	25.8798	30.3652	30.9532	35.1917	0.845899	1.19609	0.880734	1.00887	0.817121	0.60955	1.12197	0.670241
50 min	65.0107	68.8573	66.0974	75.0997	36.3317	39.6792	40.0668	42.27	0.805861	1.1611	0.95273	0.945987	0.736149	0.610376	1.08342	0.7
60 min	68.1278	70.9283	68.7578	76.6007	42.5784	44.7359	45.7667	45.3358	0.907112	1.14736	0.912076	1.05932	0.692041	0.643413	1.06914	0.727513
70 min	69.3797	72.6645	70.2737	77.366	47.108	48.4775	49.6682	48.7235	0.798548	1.13879	0.906454	0.996377	0.771903	0.677736	1.1698	0.756579
80 min	70.6626	73.8715	71.1006	78.4095	49.4281	51.4364	52.0661	50.3628	0.969479	1.1698	0.904159	1.02164	0.645651	0.677048	0.989749	0.755585
90 min	71.2226	73.9901	72.6533	78.6205	51.371	52.6856	54.1266	51.9205	0.887154	1.16732	0.936937	0.95952	0.645161	0.74099	1.15789	0.753851
100 min	71.4892	76.1076	72.4874	80.0526	53.7847	54.3709	55.0181	53.1275	0.89222	1.13355	1.04167	0.995776	0.643452	0.738503	1.12281	0.661376
110 min	71.7044	75.7157	73.2915	80.5647	55.4899	55.6694	55.6728	55.5466	0.927578	1.16238	0.966356	0.98832	0.682853	0.706595	0.984875	0.627684
Figure 4c
Figure 4d
	Nlrp3-/-			Nlrp3+/+			Nlrp3S803D/S803D
LPS+Nig	0	0	0	83.659	85.3269	79.845	0	0	0
Figure 4e
Figure 4f
	Nlrp3-/-										Nlrp3+/+										Nlrp3S803D/S803D
-	0	0	0	0	0	0					0	0	0	0	0	0	0	0	0	0	0	0	0	0	0	0	0	0	0	0
LPS	0	0	0	0	0	0	0	0	0		0	0	0	0	0	0	0	0	0	0	0	0	0	0	0	0	0	0	0	0
LPS+Nig	0	0	0	0	0	0	0	0	0	0	1.96078	11.4286	7.35294	11.5942	12.3077	6.84931	6.66667	8.69565	7.40741	11.2903	1.76991	1.05263	0	2.9703	0	0	0	0	0	0
Figure 4g

## Sheet: Fig5
Figure 5
Figure 5a				Figure 5b				Figure 5c				Figure 5d
Figure 5e				Figure 5f						Figure 5g
Figure 5h				Figure 5i				Figure 5j

## Sheet: Fig6
Figure 6
Figure 6a
IL-1β
	Nrlp3 +/+							Nrlp3 S803D/S803D
0h	9.64	9.64	9.64	8.52	9.64	9.64	9.64	8.52	9.08	8.52	8.52	9.64	8.52	8.52
2h	336.24	271.16	454.68	385.36	365.68	354.48	289.68	33.92	44.32	43.4	31	34.88	51.76	15.96
4h	1112.16	544.08	610.56	1653.08	1938.12	852.04	811.32	43.88	49	31	45.28	37.24	50.84	29.6
IL-18
	Nrlp3 +/+							Nrlp3 S803D/S803D
0h	413.4	429.44	560.52	476.44	484.16	491.8	487.2	261.2	283.44	283.44	390.6	434.2	416.6	375.24
2h	871.16	811.48	913.24	1009.4	807.56	724.96	575.12	582.36	393.88	429.44	464.08	567.84	352.12	464.64
4h	2059.32	1705.28	1206.52	2473.52	2963	1814.88	1558.88	621.08	453.16	380.68	545.84	347.04	402.04	430.08
IL-1α
	Nrlp3 +/+							Nrlp3 S803D/S803D
0h	69.08	27.52	12.88	14.08	23.68	29.36	17.48	24.68	21.68	21.68	4.36	16.4	39.68	7.6
2h	170.6	176	122.2	130.96	116.64	84.68	70.44	67.76	48.4	47.6	103.44	130.96	69.76	53.92
4h	192.36	99.92	101.08	202.24	274.32	123.32	109.84	74.4	138.44	56.56	94.52	94.52	133.12	100.04
TNF
	Nrlp3 +/+							Nrlp3 S803D/S803D
0h	194.64	194.64	169.76	242.84	266.36	90.6	169.76	117.96	169.76	169.76	144.24	169.76	144.24	144.24
2h	8932.44	9430.8	21033.2	10707.8	9975.16	13320.9	4501	13972	7221.2	6244.56	13002.4	5625.28	6073.64	6073.64
4h	1089.84	1016	1071.48	1288.76	1089.84	1377.44	960.04	1099.04	1217.08	807.88	1333.24	749.6	1071.48	1071.48
IL-6
	Nrlp3 +/+							Nrlp3 S803D/S803D
0h	10.32	8.48	2.08	5.56	8.16	4	5.4	4.52	3.64	8.48	3.44	8.48	8.16	0.72
2h	88653	100719	83762.3	91726.2	110100	68417.6	70305.8	71057.3	69487.4	81846.1	91470.1	86279.8	89089.9	104587
4h	107396	108984	92035.8	114844	104249	113083	85199.5	75178.8	115016	83485.4	101354	70707	109667	131861
Figure 6b
	0=survival	1=dead
	Day1	Day2	Day3	Day4	Day5	Day6	Day7	Day8	Day9	Day10
Nrlp3 +/+-1	0	0	0	0	0	0	0	0	0	0
Nrlp3 +/+-2	1
Nrlp3 +/+-3	1
Nrlp3 +/+-4	1
Nrlp3 +/+-5	1
Nrlp3 +/+-6	1
Nrlp3 +/+-7	0	0	0	0	0	0	0	0	0	0
Nrlp3 +/+-8	0	0	0	0	0	0	0	0	0	0
Nrlp3 +/+-9	0	0	0	0	0	0	0	0	0	0
Nrlp3 +/+-10	1
Nrlp3 S803D/S803D-1	0	0	0	0	0	0	0	0	0	0
Nrlp3 S803D/S803D-2	0	0	0	0	0	0	0	0	0	0
Nrlp3 S803D/S803D-3	0	0	0	0	0	0	0	0	0	0
Nrlp3 S803D/S803D-4	0	0	0	0	0	0	0	0	0	0
Nrlp3 S803D/S803D-5	0	0	0	0	0	0	0	0	0	0
Nrlp3 S803D/S803D-6	0	0	0	0	0	0	0	0	0	0
Nrlp3 S803D/S803D-7	0	0	0	0	0	0	0	0	0	0
Nrlp3 S803D/S803D-8	0	0	0	0	0	0	0	0	0	0
Nrlp3 S803D/S803D-9	0	0	0	0	0	0	0	0	0	0
Nrlp3 S803D/S803D-10	0	0	0	0	0	0	0	0	0	0
Nrlp3 S803D/S803D-11	0	0	0	0	0	0	0	0	0	0

## Sheet: Fig7
Figure 7
Figure 7a
siRNA	AUC of PI-positive cells
NT	100.768	99.8518	99.2949	100.085
Csnk1g3	103.155	102.581	112.927	128.415
Csnk2a2	114.853	110.744	110.102	101.163
Csnk1g2	114.647	107.665	103.452	98.4077
Cask	125.216	101.684	98.3764	95.8308
Eef2k	118.821	102.105	101.343	96.2718
Camk1d	112.715	93.5998	97.7858	88.4258
Csnk1d	89.6372	93.0647	91.4612	98.5969
Camk2g	86.7909	88.4797	88.9108	104.415
Csnk1e	102.482	89.6647	88.1614	80.3877
Camk1g	78.4729	79.6587	81.545	96.7977
Camk1	104.163	82.5152	73.9277	75.0595
Camk2d	100.067	84.9046	62.879	85.1381
Csnk1g1	74.0777	70.2008	81.2383	86.4009
Camk2a	89.4857	78.6885	72.3467	65.3043
Csnk2a1	75.3458	73.5418	67.729	86.4702
Camkk2	75.4368	66.0049	78.2394	77.9879
Camk2b	58.1181	56.4114	59.0344	67.8195
Camk4	50.5713	52.6157	55.6224	67.1277
Csnk2b	41.5915	39.3065	46.7629	39.9679
Csnk1a1	38.9056	31.9503	34.6763	33.5739
Nlrp3	16.4204	27.3254	18.9895	25.3851
Figure 7b
IL-1β					TNF
siRNA	IL-1β				siRNA	TNF
NT	5390.65	5217.21	5406.38		NT	13012.9	13497.4	13293.5
Camk4	5698.21	6311.88	7394.38		Camk4	9790.65	9883.18	8212.47
Csnk2a1	3902.5	3665.3	4566.09		Csnk2a1	10345.6	10136.7	8549.42
Csnk2b	3265.68	2480.69	4146.5		Csnk2b	8647.27	7490.85	9334.31
Camk2b	2734.81	2795.5	2688.71		Camk2b	7524.11	7588.85	7502.58
Csnk1a1	1169.15	1983.06	1793.19		Csnk1a1	6698.88	7401.11	7228.65
Nlrp3	475.429	534.713	919.417		Nlrp3	9115.53	9763.68	8450.1
Figure 7c
IL-18
	siNT				siCsnk1a1				siNlrp3
NT	38.6133	-31.2875	33.1186	28.2311	17.8343	-2.38923	-7.30018	15.9981	-10.9855	1.90521	9.26133	-15.2874
LPS	45.3234	45.3234	33.7293	17.2223	30.6753	5.58418	14.7737	12.3242	11.0992	-6.07214	10.4867	-122.395
LPS+Nig	1330.82	1474.61	1938.22	1274.49	569.526	536.619	904.364	549.12	527.513	449.037	665.053	193.206
TNF
	siNT				siCsnk1a1				siNlrp3
NT	-493.443	-636.299	-599.019	-630.085	-698.454	-673.589	-723.323	-698.454	-599.019	-729.541	-723.323	-729.541
LPS	9793.73	10083.5	12612	14054.8	10083.5	10070.6	10562.5	9825.88	12719.2	10212.7	11688.2	13062.1
Figure 7d
	siNT											siCsnk1a1
LPS	0	0	0	0	0	0	0	0	0	0	0	0	0	0	0	0	0	0	0	0	0	0
LPS+Nig	10.7143	7.14286	3.7037	3.7037	3.22581	6.45161	9.80392	9.7561	5.88235	6.81818	8.33333	0	0	0	0	0	9.09091	0	4	6.66667	0	0
Figure 7e										Figure 7f					Figure 7g
Figure 7h						Figure 7i

## Sheet: Supplementary Fig 1
Supplementary Figure 1
Supplementary Figure 1a

## Sheet: Supplementary Fig 2
Supplementary Figure 2
Supplementary Figure 2a
Supplementary Figure 2b
IL-1β
	U937 NLRP3 KO
	pInd		pInd-NLRP3 WT		pInd-NLRP3 1-688		pInd-NLRP3 1-667		pInd-NLRP3 S806A		pInd-NLRP3 S806D
NT	223.811	140.868	334.098	256.737	145.558	74.1739	109.354	58.0016	428.149	824.84	299.403	210.2
LPS 50ng/ml	1069.22	1008.48	1155.69	792.325	684.691	821.377	712.674	724.735	1269.38	1285.4	574.316	821.377
LPS 100ng/ml	2317.52	1798.02	2135.79	1850.82	1521.63	1443.47	1799.02	1478.68	1220	1221.02	1494.31	1961.94
LPS 50ng/ml+Nig 15ug/ml	895.354	658.838	16416.3	18112.5	782.954	802.824	598.611	743.905	2518.24	2374.86	547.151	552.351
LPS 100ng/ml+Nig 7.25ug/ml	4377.62	5341.37	41688.9	32822.8	3061.4	1612.33	2844.38	1717.07	4773.94	4152.83	1573.31	1730.83
TNF
	U937 NLRP3 KO
	pInd		pInd-NLRP3 WT		pInd-NLRP3 1-688		pInd-NLRP3 1-667		pInd-NLRP3 S806A		pInd-NLRP3 S806D
NT	803.559	520.992	562.142	634.113	793.298	618.695	998.346	813.82	490.118	407.741	911.247	603.275
LPS 50ng/ml	10778.3	9064.57	11846	8875.28	9122.51	9917.94	7316.19	9731.43	9587.93	9487.16	9264.95	11148.1
LPS 100ng/ml	12694.5	13421.3	13404.2	16274.1	13754.6	13576.2	13513	13881.7	12313	12251.6	14317.8	14067.2
Supplementary Figure 2c
IL-1β
	U937 NLRP3 KO
	pInd		pInd-NLRP3 WT		pInd-NLRP3 S806A		pInd-NLRP3 S806D		pInd-NLRP3 S806E
LPS 180min	48.367	62.967	111.056	115.71	52.481	61.6981	52.481	43.2606	78.8855	58.5663
LPS 10min+Nig	43.2606	42.7062	615.246	682.06	136.524	276.457	61.0671	122.798	193.366	262.075
LPS 30min+Nig	39.4358	39.4358	584.309	691.04	113.376	154.889	60.4384	73.4412	200.578	186.215
LPS 60min+Nig	33.6946	34.7135	902.864	682.06	145.626	234.658	87.2972	72.7702	300.688	284.178
LPS 180min+Nig	62.967	46.6417	2450.03	1656.27	570.575	283.211	119.632	78.8855	428.265	508.035
IL-18
	U937 NLRP3 KO
	pInd		pInd-NLRP3 WT		pInd-NLRP3 S806A		pInd-NLRP3 S806D		pInd-NLRP3 S806E
LPS 180min	8.60894	9.52514	16.4569	12.2851	7.69463	8.15155	8.60894	7.2382	12.7468	9.0668
LPS 10min+Nig	9.0668	9.0668	220.875	286.655	34.9712	64.2983	14.5981	30.1569	51.6808	70.4528
LPS 30min+Nig	8.15155	9.0668	196.34	222.739	26.3386	31.1161	13.6715	14.1345	44.2444	53.6809
LPS 60min+Nig	7.69463	7.69463	211.606	201.2	19.7279	29.678	14.1345	12.7468	51.6808	47.2068
LPS 180min+Nig	8.15155	9.0668	153.686	132.551	25.3886	13.6715	12.7468	9.98395	24.9143	29.1995
TNF
	U937 NLRP3 KO
	pInd		pInd-NLRP3 WT		pInd-NLRP3 S806A		pInd-NLRP3 S806D		pInd-NLRP3 S806E
LPS 180min	5808.76	6106.3	6073.7	5098.59	4918.82	4452.93	6260.86	6407.99	4883.56	4727.66
LPS 10min+Nig	307.012	337.31	310.344	350.995	274.171	290.481	327.134	382.272	290.481	290.481
LPS 30min+Nig	361.347	347.561	368.29	313.685	317.034	320.392	354.438	450.428	354.438	354.438
LPS 60min+Nig	1337.36	1308.39	1366.49	1250.93	1322.85	991.804	1769.82	1754.2	1322.85	1208.27
LPS 180min+Nig	5274.97	4990.03	4787.76	4444.82	3810.33	3279.89	5370.1	5025.98	4160.56	4253.67
Supplementary Figure 2d
IL-1β
	U937 NLRP3 KO
	pInd		pInd-NLRP3 WT		pInd-NLRP3 S806A		pInd-NLRP3 S806D		pInd-NLRP3 S806E
Pam3 180min	50.5306	53.3599	88.5058	118.386	50.5306	52.1484	52.5524	50.1256	63.4624	53.7634
Pam3 10min+Nig	45.2389	55.377	513.643	999.955	124.916	312.857	83.6178	142.919	173.517	264.75
Pam3 30min+Nig	49.3148	45.2389	680.613	580.081	77.1413	77.9935	74.1834	60.2202	167.341	170.067
Pam3 60min+Nig	48.9089	48.5027	834.73	744.355	66.7252	69.1908	67.1349	65.9071	277.542	167.341
Pam3 180min+Nig	54.1669	48.9089	1836.65	1389	219.384	102.557	116.789	78.4208	273.854	270.192
IL-18
	U937 NLRP3 KO
	pInd		pInd-NLRP3 WT		pInd-NLRP3 S806A		pInd-NLRP3 S806D		pInd-NLRP3 S806E
Pam3 180min	7.44871	6.56205	11.9228	12.374	7.00504	7.00504	7.89306	6.56205	8.78381	7.89306
Pam3 10min+Nig	7.00504	8.78381	168.246	347.716	25.7453	59.6949	20.1453	3.91855	54.5967	76.9232
Pam3 30min+Nig	8.3381	7.44871	190.934	185.369	14.1852	17.3806	16.9221	10.5735	43.0955	42.6027
Pam3 60min+Nig	6.56205	7.44871	149.055	149.055	11.4724	12.374	10.125	8.78381	39.1701	31.4382
Pam3 180min+Nig	7.44871	6.11975	114.825	93.1019	14.6397	9.23021	11.0226	7.89306	17.8397	16.9221
TNF
	U937 NLRP3 KO
	pInd		pInd-NLRP3 WT		pInd-NLRP3 S806A		pInd-NLRP3 S806D		pInd-NLRP3 S806E
Pam3 180min	4625.66	4468.4	5845.8	4417.12	4618.05	3646.07	6417.24	5674.05	4402.57	3965.89
Pam3 10min+Nig	326.498	374.823	344.445	396.425	276.829	338.439	338.439	399.534	308.766	365.649
Pam3 30min+Nig	393.322	405.767	371.759	396.425	308.766	305.832	317.605	434.087	390.225	408.892
Pam3 60min+Nig	1007.53	1042.36	1176.33	923.539	976.794	878.444	1322.09	1240.63	1188.33	1120.72
Pam3 180min+Nig	4210.42	4059.47	4527.7	3906.69	3517.93	3328.99	4663.88	4595.3	3548.13	3733.46
Supplementary Figure 2e
IL-1β
	U937 NLRP3 KO
	pInd		pInd-NLRP3 WT		pInd-NLRP3 S806A		pInd-NLRP3 S806D		pInd-NLRP3 S806E
LPS	364.163	292.023	319.63	354.106	288.041	203.927	190.168	152.457	492.733	174.099
LPS+MSU	1914.13	1927.18	4739.46	6320.32	3636.39	3625.97	2723.35	2857.32	4194.35	4220.32
LPS+Silica	1013.3	991.61	3694.51	4955.39	1454.97	1694.53	858.66	1141.42	1557.45	1736.4
IL-18
	U937 NLRP3 KO
	pInd		pInd-NLRP3 WT		pInd-NLRP3 S806A		pInd-NLRP3 S806D		pInd-NLRP3 S806E
LPS	9.44533	8.76492	13.5463	14.2329	11.4919	10.1266	8.08539	8.08539	12.8606	10.8088
LPS+MSU	11.4919	12.1758	54.0684	57.7561	27.4442	26.741	12.8606	14.2329	26.741	21.8431
LPS+Silica	10.1266	12.8606	33.1009	39.5308	15.6087	15.6087	11.4919	14.2329	17.679	20.4516
TNF
	U937 NLRP3 KO
	pInd		pInd-NLRP3 WT		pInd-NLRP3 S806A		pInd-NLRP3 S806D		pInd-NLRP3 S806E
NT	378.109	347.972	419.321	406.318	488.719	502.4	318.513	340.543	421.935	398.57
LPS	7074.12	8042.14	7488.43	8891.03	8741.73	8999.27	8258.84	8934.17	9219.82	9642.59
Supplementary Figure 2f
IL-1β
	U937 NLRP3 KO
	pInd		pInd-NLRP3 WT		pInd-NLRP3 S806A		pInd-NLRP3 S806D		pInd-NLRP3 S806E
LPS	120.043	176.446	124.834	109.566	118.245	103.191	104.623	166.559	142.915	106.367
LPS+Nig	62.9106	120.255	1945.75	1707.48	775.42	625.917	254.167	252.096	549.885	516.453
LPS+S.typhimurium	1186.51	1186.51	806.214	735.592	945.352	950.221	1169.82	1238.12	1238.94	976.325
TNF
	U937 NLRP3 KO
	pInd		pInd-NLRP3 WT		pInd-NLRP3 S806A		pInd-NLRP3 S806D		pInd-NLRP3 S806E
NT	132.19	133.495	94.959	87.5438	53.8922	50.384	115.041	66.4746	115.817	61.1799
LPS	762.769	845.675	754.192	779.989	1032.65	953.471	929.859	985.3	1056.54	954.168
Supplementary Figure 2g
IL-1β
	U937 NLRP3 KO
	pInd		pInd-NLRP3 WT		pInd-NLRP3 S806A		pInd-NLRP3 S806D		pInd-NLRP3 S806E
LPS	54.5345	31.9956	461.665	543.719	23.6396	23.6396	69.0324	59.744	74.4371	66.3564
LPS+Nig	34.4257	35.6478	8396.5	9126.11	1595.8	1615.78	813.304	789.371	1685.14	1830.71
LPS+Poly (dA:dT)	3211.98	2363.21	3829.41	2993.76	4123.26	4032.02	4734.53	4703.06	3452.9	3907.5
TNF
	U937 NLRP3 KO
	pInd		pInd-NLRP3 WT		pInd-NLRP3 S806A		pInd-NLRP3 S806D		pInd-NLRP3 S806E
NT	62.068	66.0876	141.152	154.15	30.5	30.5	277.075	167.284	86.427	82.3271
LPS	5883.3	7473.64	5447.65	6264.85	5523.24	6779.07	6455.39	5819.18	4929.95	4902.49
Supplementary Figure 2h
Supplementary Figure 2i

## Sheet: Supplementary Fig 3
Supplementary Figure 3
Supplementary Figure 3a
Supplementary Figure 3b
IL-1β
	iBMDMs Nlrp3-/-
	pInd		pInd-NLRP3 WT		pInd-NLRP3 1-686		pInd-NLRP3 1-665		pInd-NLRP3 S803A		pInd-NLRP3 S803D
NT	19.0381	-1.65491	4.4285	-1.18787	9.12545	-11.8913	10.5375	2.55396	11.4796	-4.91996	-41.7004	-50.2896
LPS 50ng/ml	3.95963	1.61759	33.3135	22.8317	0.681836	-13.2815	23.7817	1.14963	38.5813	-10.0357	-17.4437	-11.8913
LPS 100ng/ml	-54.3384	-18.3669	11.0085	24.7322	-3.98785	-0.72067	-4.45397	-3.52156	20.9337	27.5873	1.14963	-10.4998
LPS 50ng/ml+Nig 15ug/ml	-8.6423	-71.735	1127.03	764.811	-48.0348	-9.57136	-26.6483	-37.157	11.0085	103.17	64.212	106.165
LPS 100ng/ml+Nig 7.25ug/ml	13.8375	14.7817	744.11	521.657	50.62	31.8799	39.541	27.5873	73.4999	68.605	107.165	152.719
TNF
	iBMDMs Nlrp3-/-
	pInd		pInd-NLRP3 WT		pInd-NLRP3 1-686		pInd-NLRP3 1-665		pInd-NLRP3 S803A		pInd-NLRP3 S803D
NT	391.46	392.635	530.085	560.539	433.993	444.697	648.079	564.207	665.518	661.776	608.436	651.811
LPS 50ng/ml	4929.78	5847.43	18798.7	26932.7	21933.9	18454.3	21467.9	20448.8	21303.8	19657.2	17199.6	19297.4
LPS 100ng/ml	7634.08	8277.07	23330.9	23366.5	30157.6	40972.4	36986.5	29176.7	22616.3	23944.6	20261	21699.7
Supplementary Figure 3c
IL-1β
	iBMDMs Nlrp3-/-
	pInd		pInd-NLRP3 WT		pInd-NLRP3 S803A		pInd-NLRP3 S803D		pInd-NLRP3 S803E
NT	18.0205	16.5177	19.5234	18.0205	18.0205	16.5177	24.0336	19.5234	19.5234	19.5234
LPS+Nig	19.5234	9.00683	351.291	348.09	19.5234	19.5234	22.53	19.5234	21.0266	19.5234
LPS+S.typhimurium	1903.65	1859.53	1559.98	1816.03	1751.91	1876.01	2697.75	2774.98	1441.15	1637.79
TNF
	iBMDMs Nlrp3-/-
	pInd		pInd-NLRP3 WT		pInd-NLRP3 S803A		pInd-NLRP3 S803D		pInd-NLRP3 S803E
NT	41.4312	43.8942	43.8942	43.8942	62.5461	68.3289	46.4075	41.4312	46.4075	41.4312
LPS	6093.33	5849.45	5193.19	5182.98	6848.87	6945.56	8538.98	8429.07	4705.86	4657.64
Supplementary Figure 3d
IL-1β
	iBMDMs Nlrp3-/-
	pInd		pInd-NLRP3 WT		pInd-NLRP3 S803A		pInd-NLRP3 S803D		pInd-NLRP3 S803E
NT	35.0902	33.8245	32.5626	33.8245	30.0508	27.5547	28.8008	30.0508	31.3047	32.5626
LPS+Nig	33.8245	30.0508	268.121	350.135	32.5626	30.0508	31.3047	30.0508	30.0508	31.3047
LPS+Flagellin	158.054	150.172	156.471	154.891	175.698	174.077	134.67	122.522	139.284	140.829
TNF
	iBMDMs Nlrp3-/-
	pInd		pInd-NLRP3 WT		pInd-NLRP3 S803A		pInd-NLRP3 S803D		pInd-NLRP3 S803E
NT	119.813	104.164	83.8117	88.8437	93.9132	93.9132	88.8437	88.8437	83.8117	83.8117
LPS	6200.67	5922.19	5601.05	5374.72	7551.97	7811.65	5543.34	5718.8	5430.19	5718.8
Supplementary Figure 3e
IL-1β
	iBMDMs Nlrp3-/-
	pInd		pInd-NLRP3 WT		pInd-NLRP3 S803A		pInd-NLRP3 S803D		pInd-NLRP3 S803E
NT	20.7187	19.9393	22.2802	23.0623	21.499	21.499	23.0623	23.0623	22.2802	22.2802
LPS+Nig	20.7187	20.7187	326.785	334.809	23.0623	22.2802	23.8454	25.4144	22.2802	22.2802
LPS+Poly(dA:dT)	422.43	445.172	477.529	406.29	623.61	593.04	623.61	578.725	437.54	433.744
TNF
	iBMDMs Nlrp3-/-
	pInd		pInd-NLRP3 WT		pInd-NLRP3 S803A		pInd-NLRP3 S803D		pInd-NLRP3 S803E
NT	101.159	108.659	97.4331	93.724	86.3554	90.0314	93.724	90.0314	90.0314	86.3554
LPS	7078.81	7221.61	5548.97	5664.78	8825.48	8767.55	6562.1	6288.13	5969.67	7110.32

[truncated: 6 more sheets: Supplementary Fig 4, Supplementary Fig 5, Supplementary Fig 7, Supplementary Fig 8, Supplementary Fig 9, Supplementary Fig 9 ]
